# Supplementary material for: Epidemiological Dynamics and Trends of Dengue Outbreaks in Sao Tome and Principe: A Comprehensive Retrospective Analysis (2022–2024)
Source: Trop Med Infect Dis. 2025 Jan 24;10(2):34. doi: 10.3390/tropicalmed10020034 (PMC11860262; doi:10.3390/tropicalmed10020034)
Supplement: Supplementary file 1 [file tropicalmed-10-00034-s001.zip]

Archive with 1 entries (1 files):
- tropicalmed-3386077-supplementary.pdf
